# Supplementary material for: The Pyrus sinkiangensis Yu PsLEA4 Gene Enhances the Cold Resistance of Solanum lycopersicum
Source: Plants (Basel). 2025 Jan 10;14(2):180. doi: 10.3390/plants14020180 (PMC11769121; doi:10.3390/plants14020180)
Supplement: Supplementary file 1 [file plants-14-00180-s001.zip]

Archive with 1 entries (1 files):
- plants-3371183-supplementary.pdf
